# Supplementary material for: Higher Accuracy of Lung Ultrasound over Chest X-ray for Early Diagnosis of COVID-19 Pneumonia
Source: Int J Environ Res Public Health. 2021 Mar 27;18(7):3481. doi: 10.3390/ijerph18073481 (PMC8037158; doi:10.3390/ijerph18073481)
Supplement: Supplementary file 1 [file ijerph-18-03481-s001.zip]

Archive with 2 entries (2 files):
- supplementary files/Back matter.pdf
- supplementary files/Front Matter..pdf
